# Supplementary material for: The genome and transcriptome of Trichormus sp. NMC-1: insights into adaptation to extreme environments on the Qinghai-Tibet Plateau
Source: Sci Rep. 2016 Jul 6;6:29404. doi: 10.1038/srep29404 (PMC4933973; doi:10.1038/srep29404)
Supplement: Supplementary Dataset 1 [file srep29404-s1.xls]

## Sheet: S1
The genome and transcriptome of Trichormu sp. NMC-1: insights into adaptation to extreme environments on the Qinghai-Tibet Plateau
Qin Qiao1, 2*, Yanyan Huang1*, Ji Qi1, Mingzhi Qu1, Chen Jiang1, Pengcheng Lin3, Renhui Li4, Lirong Song4, Takahiro Yonezawa1, Masami Hasegawa1, M. James C. Crabbe5,6, Fan Chen7, Ticao Zhang8, Yang Zhong9, 1
Table S1 Statistics of raw data and high quality data. Number: num.
Statistics of raw data		Statistics of high quality data
paired end (PE)		paired end (PE)
Total reads num.	4,814,360 x 2	Paired reads num.	4,118,651 x 2
Read length	81 bp	Single reads num.	598785
Total bases	779,926,320 bp	Total bases	645,385,436 bp
Average coverage	131x	Average coverage	108x
mate pair (MP)		mate pair (MP)
Total reads num.	3,666,922 x 2	Paired reads num.	2,849,093 x 2
Read length	81 bp	Single reads num.	627192
Total bases	594,041,364 bp	Total bases	446,081,065 bp
Average coverage	100x	Average coverage	75x
