# Supplementary material for: The genome and transcriptome of Trichormus sp. NMC-1: insights into adaptation to extreme environments on the Qinghai-Tibet Plateau
Source: Sci Rep. 2016 Jul 6;6:29404. doi: 10.1038/srep29404 (PMC4933973; doi:10.1038/srep29404)
Supplement: Supplementary Dataset 2 [file srep29404-s2.xls]

## Sheet: S2
The genome and transcriptome of Trichormu sp. NMC-1: insights into adaptation to extreme environments on the Qinghai-Tibet Plateau
Qin Qiao1, 2*, Yanyan Huang1*, Ji Qi1, Mingzhi Qu1, Chen Jiang1, Pengcheng Lin3, Renhui Li4, Lirong Song4, Takahiro Yonezawa1, Masami Hasegawa1, M. James C. Crabbe5,6, Fan Chen7, Ticao Zhang8, Yang Zhong9, 1
Table S2 Statistics of scaffold lengths.
Scaffold number	Length	%GC
scaffold1	1580590	39.42
scaffold2	1051452	38.9
scaffold6	566878	39.42
scaffold7	550773	38.7
scaffold9	432369	39.28
scaffold10	313001	39.96
scaffold12	271535	39.13
scaffold13	229810	40.03
scaffold14	210056	39.55
scaffold16	169940	39.81
scaffold17	169692	37.99
scaffold20	128698	38.34
scaffold22	39519	37.69
scaffold23	38354	38.32
scaffold24	36785	37.86
scaffold25	35168	40.76
scaffold26	28806	37.1
scaffold27	15905	41.34
scaffold29	5869	39.92
scaffold30	5384	39.6
scaffold31	4574	39.02
scaffold32	4003	51.72
scaffold33	3866	51
scaffold34	3670	50.69
scaffold37	3588	46.24
scaffold38	3376	41.62
scaffold39	2925	29.4
scaffold40	2176	40.67
scaffold41	1999	50.78
scaffold42	1872	27.24
scaffold45	1501	58.39
scaffold46	1442	47.71
scaffold47	1422	41.98
scaffold53	1225	44
scaffold54	1181	32.09
scaffold55	1127	31.41
scaffold59	1047	40.5
scaffold60	1011	49.36
scaffold61	998	38.28
scaffold62	951	49.53
scaffold64	910	36.48
scaffold65	893	37.51
scaffold67	870	38.28
scaffold68	865	64.8
scaffold70	823	38.64
scaffold71	813	38.62
scaffold72	811	33.66
scaffold73	808	39.48
scaffold75	786	55.98
scaffold76	776	46.91
scaffold77	774	35.79
scaffold78	735	58.23
scaffold80	713	56.1
scaffold81	677	29.99
scaffold82	671	51.71
scaffold84	655	41.53
scaffold104	525	53.14
scaffold109	505	47.92
