# Supplementary material for: The genome and transcriptome of Trichormus sp. NMC-1: insights into adaptation to extreme environments on the Qinghai-Tibet Plateau
Source: Sci Rep. 2016 Jul 6;6:29404. doi: 10.1038/srep29404 (PMC4933973; doi:10.1038/srep29404)
Supplement: Supplementary Dataset 3 [file srep29404-s3.xls]

## Sheet: S3
The genome and transcriptome of Trichormu sp. NMC-1: insights into adaptation to extreme environments on the Qinghai-Tibet Plateau
Qin Qiao1, 2*, Yanyan Huang1*, Ji Qi1, Mingzhi Qu1, Chen Jiang1, Pengcheng Lin3, Renhui Li4, Lirong Song4, Takahiro Yonezawa1, Masami Hasegawa1, M. James C. Crabbe5,6, Fan Chen7, Ticao Zhang8, Yang Zhong9, 1
Table S3 COG categories of specific genes in T. sp. NMC-1
#COG	count	description	class	class description
COG0843	1	Heme/copper-type cytochrome/quinol oxidases, subunit 1	C	Energy production and conversion
COG1301	1	Na+/H+-dicarboxylate symporters	C	Energy production and conversion
COG3038	1	Cytochrome B561	C	Energy production and conversion
COG4451	1	Ribulose bisphosphate carboxylase small subunit	C	Energy production and conversion
COG0455	1	ATPases involved in chromosome partitioning	D	Cell cycle control, cell division, chromosome partitioning
COG0489	1	ATPases involved in chromosome partitioning	D	Cell cycle control, cell division, chromosome partitioning
COG1192	1	ATPases involved in chromosome partitioning	D	Cell cycle control, cell division, chromosome partitioning
COG1196	3	Chromosome segregation ATPases	D	Cell cycle control, cell division, chromosome partitioning
COG4118	1	Antitoxin of toxin-antitoxin stability system	D	Cell cycle control, cell division, chromosome partitioning
COG0070	1	Glutamate synthase domain 3	E	Amino acid transport and metabolism
COG0131	1	Imidazoleglycerol-phosphate dehydratase	E	Amino acid transport and metabolism
COG0263	1	Glutamate 5-kinase	E	Amino acid transport and metabolism
COG0436	1	Aspartate/tyrosine/aromatic aminotransferase	E	Amino acid transport and metabolism
COG0665	1	Glycine/D-amino acid oxidases (deaminating)	E	Amino acid transport and metabolism
COG0683	1	ABC-type branched-chain amino acid transport systems, periplasmic component	E	Amino acid transport and metabolism
COG0147	1	Anthranilate/para-aminobenzoate synthases component I	EH	Multiple classes
COG0406	1	Fructose-2,6-bisphosphatase	G	Carbohydrate transport and metabolism
COG0469	1	Pyruvate kinase	G	Carbohydrate transport and metabolism
COG2814	1	Arabinose efflux permease	G	Carbohydrate transport and metabolism
COG4354	1	Predicted bile acid beta-glucosidase	G	Carbohydrate transport and metabolism
COG0043	1	3-polyprenyl-4-hydroxybenzoate decarboxylase and related decarboxylases	H	Coenzyme transport and metabolism
COG0113	2	Delta-aminolevulinic acid dehydratase	H	Coenzyme transport and metabolism
COG0285	1	Folylpolyglutamate synthase	H	Coenzyme transport and metabolism
COG1429	1	Cobalamin biosynthesis protein CobN and related Mg-chelatases	H	Coenzyme transport and metabolism
COG2226	1	Methylase involved in ubiquinone/menaquinone biosynthesis	H	Coenzyme transport and metabolism
COG2227	2	2-polyprenyl-3-methyl-5-hydroxy-6-metoxy-1,4-benzoquinol methylase	H	Coenzyme transport and metabolism
COG1060	1	Thiamine biosynthesis enzyme ThiH and related uncharacterized enzymes	HR	Multiple classes
COG1502	1	Phosphatidylserine/phosphatidylglycerophosphate/cardiolipin synthases and related enzymes	I	Lipid transport and metabolism
COG0318	1	Acyl-CoA synthetases (AMP-forming)/AMP-acid ligases II	IQ	Multiple classes
COG1028	1	Dehydrogenases with different specificities (related to short-chain alcohol dehydrogenases)	IQR	Multiple classes
COG0060	1	Isoleucyl-tRNA synthetase	J	Translation, ribosomal structure and biogenesis
COG0093	1	Ribosomal protein L14	J	Translation, ribosomal structure and biogenesis
COG0180	1	Tryptophanyl-tRNA synthetase	J	Translation, ribosomal structure and biogenesis
COG0480	1	Translation elongation factors (GTPases)	J	Translation, ribosomal structure and biogenesis
COG0752	1	Glycyl-tRNA synthetase, alpha subunit	J	Translation, ribosomal structure and biogenesis
COG3719	1	Ribonuclease I	J	Translation, ribosomal structure and biogenesis
COG5256	1	Translation elongation factor EF-1alpha (GTPase)	J	Translation, ribosomal structure and biogenesis
COG2026	1	Cytotoxic translational repressor of toxin-antitoxin stability system	JD	Multiple classes
COG1475	1	Predicted transcriptional regulators	K	Transcription
COG1476	1	Predicted transcriptional regulators	K	Transcription
COG5499	2	Predicted transcription regulator containing HTH domain	K	Transcription
COG0270	1	Site-specific DNA methylase	L	Replication, recombination and repair
COG0328	1	Ribonuclease HI	L	Replication, recombination and repair
COG0675	3	Transposase and inactivated derivatives	L	Replication, recombination and repair
COG0847	1	DNA polymerase III, epsilon subunit and related 3'-5' exonucleases	L	Replication, recombination and repair
COG0863	1	DNA modification methylase	L	Replication, recombination and repair
COG1112	1	Superfamily I DNA and RNA helicases and helicase subunits	L	Replication, recombination and repair
COG1332	1	Uncharacterized protein predicted to be involved in DNA repair (RAMP superfamily)	L	Replication, recombination and repair
COG1337	1	Uncharacterized protein predicted to be involved in DNA repair (RAMP superfamily)	L	Replication, recombination and repair
COG1421	1	Uncharacterized protein predicted to be involved in DNA repair	L	Replication, recombination and repair
COG1567	1	Uncharacterized protein predicted to be involved in DNA repair (RAMP superfamily)	L	Replication, recombination and repair
COG1943	4	Transposase and inactivated derivatives	L	Replication, recombination and repair
COG2452	1	Predicted site-specific integrase-resolvase	L	Replication, recombination and repair
COG3547	1	Transposase and inactivated derivatives	L	Replication, recombination and repair
COG3593	2	Predicted ATP-dependent endonuclease of the OLD family	L	Replication, recombination and repair
COG5433	4	Transposase	L	Replication, recombination and repair
COG0399	1	Predicted pyridoxal phosphate-dependent enzyme apparently involved in regulation of cell wall biogenesis	M	Cell wall/membrane/envelope biogenesis
COG0438	7	Glycosyltransferase	M	Cell wall/membrane/envelope biogenesis
COG0463	1	Glycosyltransferases involved in cell wall biogenesis	M	Cell wall/membrane/envelope biogenesis
COG0739	1	Membrane proteins related to metalloendopeptidases	M	Cell wall/membrane/envelope biogenesis
COG0744	1	Membrane carboxypeptidase (penicillin-binding protein)	M	Cell wall/membrane/envelope biogenesis
COG0766	1	UDP-N-acetylglucosamine enolpyruvyl transferase	M	Cell wall/membrane/envelope biogenesis
COG0771	1	UDP-N-acetylmuramoylalanine-D-glutamate ligase	M	Cell wall/membrane/envelope biogenesis
COG0845	1	Membrane-fusion protein	M	Cell wall/membrane/envelope biogenesis
COG2821	1	Membrane-bound lytic murein transglycosylase	M	Cell wall/membrane/envelope biogenesis
COG3206	1	Uncharacterized protein involved in exopolysaccharide biosynthesis	M	Cell wall/membrane/envelope biogenesis
COG3209	1	Rhs family protein	M	Cell wall/membrane/envelope biogenesis
COG3264	1	Small-conductance mechanosensitive channel	M	Cell wall/membrane/envelope biogenesis
COG0451	1	Nucleoside-diphosphate-sugar epimerases	MG	Multiple classes
COG1086	1	Predicted nucleoside-diphosphate sugar epimerases	MG	Multiple classes
COG1360	1	Flagellar motor protein	N	Cell motility
COG1724	2	Predicted periplasmic or secreted lipoprotein	N	Cell motility
COG2201	1	Chemotaxis response regulator containing a CheY-like receiver domain and a methylesterase domain	NT	Multiple classes
COG3063	1	Tfp pilus assembly protein PilF	NU	Multiple classes
COG3121	1	P pilus assembly protein, chaperone PapD	NU	Multiple classes
COG3188	1	P pilus assembly protein, porin PapC	NU	Multiple classes
COG4972	1	Tfp pilus assembly protein, ATPase PilM	NU	Multiple classes
COG0265	2	Trypsin-like serine proteases, typically periplasmic, contain C-terminal PDZ domain	O	Posttranslational modification, protein turnover, chaperones
COG0443	1	Molecular chaperone	O	Posttranslational modification, protein turnover, chaperones
COG0464	1	ATPases of the AAA+ class	O	Posttranslational modification, protein turnover, chaperones
COG0465	2	ATP-dependent Zn proteases	O	Posttranslational modification, protein turnover, chaperones
COG0484	4	DnaJ-class molecular chaperone with C-terminal Zn finger domain	O	Posttranslational modification, protein turnover, chaperones
COG0501	2	Zn-dependent protease with chaperone function	O	Posttranslational modification, protein turnover, chaperones
COG0576	1	Molecular chaperone GrpE (heat shock protein)	O	Posttranslational modification, protein turnover, chaperones
COG1066	1	Predicted ATP-dependent serine protease	O	Posttranslational modification, protein turnover, chaperones
COG0526	1	Thiol-disulfide isomerase and thioredoxins	OC	Multiple classes
COG0600	1	ABC-type nitrate/sulfonate/bicarbonate transport system, permease component	P	Inorganic ion transport and metabolism
COG0725	1	ABC-type molybdate transport system, periplasmic component	P	Inorganic ion transport and metabolism
COG1785	1	Alkaline phosphatase	P	Inorganic ion transport and metabolism
COG2239	1	Mg/Co/Ni transporter MgtE (contains CBS domain)	P	Inorganic ion transport and metabolism
COG3696	1	Putative silver efflux pump	P	Inorganic ion transport and metabolism
COG4100	1	Cystathionine beta-lyase family protein involved in aluminum resistance	P	Inorganic ion transport and metabolism
COG4454	1	Uncharacterized copper-binding protein	P	Inorganic ion transport and metabolism
COG1020	2	Non-ribosomal peptide synthetase modules and related proteins	Q	Secondary metabolites biosynthesis, transport and catabolism
COG1233	2	Phytoene dehydrogenase and related proteins	Q	Secondary metabolites biosynthesis, transport and catabolism
COG2124	1	Cytochrome P450	Q	Secondary metabolites biosynthesis, transport and catabolism
COG2761	1	Predicted dithiol-disulfide isomerase involved in polyketide biosynthesis	Q	Secondary metabolites biosynthesis, transport and catabolism
COG2931	3	RTX toxins and related Ca2+-binding proteins	Q	Secondary metabolites biosynthesis, transport and catabolism
COG4577	2	Carbon dioxide concentrating mechanism/carboxysome shell protein	QC	Multiple classes
COG0110	1	Acetyltransferase (isoleucine patch superfamily)	R	General function prediction only
COG0313	1	Predicted methyltransferases	R	General function prediction only
COG0385	1	Predicted Na+-dependent transporter	R	General function prediction only
COG0434	1	Predicted TIM-barrel enzyme	R	General function prediction only
COG0457	1	FOG: TPR repeat	R	General function prediction only
COG0596	1	Predicted hydrolases or acyltransferases (alpha/beta hydrolase superfamily)	R	General function prediction only
COG0618	1	Exopolyphosphatase-related proteins	R	General function prediction only
COG0679	1	Predicted permeases	R	General function prediction only
COG0701	1	Predicted permeases	R	General function prediction only
COG0714	2	MoxR-like ATPases	R	General function prediction only
COG1159	1	GTPase	R	General function prediction only
COG1203	1	Predicted helicases	R	General function prediction only
COG1204	1	Superfamily II helicase	R	General function prediction only
COG1353	1	Predicted hydrolase of the HD superfamily (permuted catalytic motifs)	R	General function prediction only
COG1487	2	Predicted nucleic acid-binding protein, contains PIN domain	R	General function prediction only
COG2262	1	GTPases	R	General function prediction only
COG2319	2	FOG: WD40 repeat	R	General function prediction only
COG2402	1	Predicted nucleic acid-binding protein, contains PIN domain	R	General function prediction only
COG2405	1	Predicted nucleic acid-binding protein, contains PIN domain	R	General function prediction only
COG3093	1	Plasmid maintenance system antidote protein	R	General function prediction only
COG3688	1	Predicted RNA-binding protein containing a PIN domain	R	General function prediction only
COG3889	1	Predicted solute binding protein	R	General function prediction only
COG3903	1	Predicted ATPase	R	General function prediction only
COG3942	1	Surface antigen	R	General function prediction only
COG4113	1	Predicted nucleic acid-binding protein, contains PIN domain	R	General function prediction only
COG4249	1	Uncharacterized protein containing caspase domain	R	General function prediction only
COG0515	7	Serine/threonine protein kinase	RTKL	Multiple classes
COG0779	1	Uncharacterized protein conserved in bacteria	S	Function unknown
COG1262	2	Uncharacterized conserved protein	S	Function unknown
COG1520	1	FOG: WD40-like repeat	S	Function unknown
COG1543	1	Uncharacterized conserved protein	S	Function unknown
COG1565	1	Uncharacterized conserved protein	S	Function unknown
COG1598	2	Uncharacterized conserved protein	S	Function unknown
COG1652	1	Uncharacterized protein containing LysM domain	S	Function unknown
COG1690	1	Uncharacterized conserved protein	S	Function unknown
COG1895	1	Uncharacterized conserved protein related to C-terminal domain of eukaryotic chaperone, SACSIN	S	Function unknown
COG2105	1	Uncharacterized conserved protein	S	Function unknown
COG2120	1	Uncharacterized proteins, LmbE homologs	S	Function unknown
COG2170	1	Uncharacterized conserved protein	S	Function unknown
COG2326	1	Uncharacterized conserved protein	S	Function unknown
COG2929	2	Uncharacterized protein conserved in bacteria	S	Function unknown
COG2947	1	Uncharacterized conserved protein	S	Function unknown
COG3600	1	Uncharacterized phage-associated protein	S	Function unknown
COG3744	1	Uncharacterized protein conserved in bacteria	S	Function unknown
COG4634	1	Uncharacterized protein conserved in bacteria	S	Function unknown
COG4636	8	Uncharacterized protein conserved in cyanobacteria	S	Function unknown
COG4680	1	Uncharacterized protein conserved in bacteria	S	Function unknown
COG4735	1	Uncharacterized protein conserved in bacteria	S	Function unknown
COG4875	2	Uncharacterized protein conserved in bacteria with a cystatin-like fold	S	Function unknown
COG4938	2	Uncharacterized conserved protein	S	Function unknown
COG5276	1	Uncharacterized conserved protein	S	Function unknown
COG5304	1	Uncharacterized protein conserved in bacteria	S	Function unknown
COG5430	2	Uncharacterized secreted protein	S	Function unknown
COG5464	3	Uncharacterized conserved protein	S	Function unknown
COG5551	1	Uncharacterized conserved protein	S	Function unknown
COG0642	1	Signal transduction histidine kinase	T	Signal transduction mechanisms
COG2200	1	FOG: EAL domain	T	Signal transduction mechanisms
COG3920	1	Signal transduction histidine kinase	T	Signal transduction mechanisms
COG5635	1	Predicted NTPase (NACHT family)	T	Signal transduction mechanisms
COG0745	4	Response regulators consisting of a CheY-like receiver domain and a winged-helix DNA-binding domain	TK	Multiple classes
COG2197	1	Response regulator containing a CheY-like receiver domain and an HTH DNA-binding domain	TK	Multiple classes
COG2831	1	Hemolysin activation/secretion protein	U	Intracellular trafficking, secretion, and vesicular transport
COG0286	3	Type I restriction-modification system methyltransferase subunit	V	Defense mechanisms
COG0577	1	ABC-type antimicrobial peptide transport system, permease component	V	Defense mechanisms
COG0732	1	Restriction endonuclease S subunits	V	Defense mechanisms
COG1002	2	Type II restriction enzyme, methylase subunits	V	Defense mechanisms
COG1131	1	ABC-type multidrug transport system, ATPase component	V	Defense mechanisms
COG1401	2	GTPase subunit of restriction endonuclease	V	Defense mechanisms
COG1403	1	Restriction endonuclease	V	Defense mechanisms
COG1566	1	Multidrug resistance efflux pump	V	Defense mechanisms
COG2274	2	ABC-type bacteriocin/lantibiotic exporters, contain an N-terminal double-glycine peptidase domain	V	Defense mechanisms
COG3183	1	Predicted restriction endonuclease	V	Defense mechanisms
COG4403	1	Lantibiotic modifying enzyme	V	Defense mechanisms
