# Supplementary material for: The genome and transcriptome of Trichormus sp. NMC-1: insights into adaptation to extreme environments on the Qinghai-Tibet Plateau
Source: Sci Rep. 2016 Jul 6;6:29404. doi: 10.1038/srep29404 (PMC4933973; doi:10.1038/srep29404)
Supplement: Supplementary Dataset 4 [file srep29404-s4.xls]

## Sheet: S4
The genome and transcriptome of Trichormu sp. NMC-1: insights into adaptation to extreme environments on the Qinghai-Tibet Plateau
Qin Qiao1, 2*, Yanyan Huang1*, Ji Qi1, Mingzhi Qu1, Chen Jiang1, Pengcheng Lin3, Renhui Li4, Lirong Song4, Takahiro Yonezawa1, Masami Hasegawa1, M. James C. Crabbe5,6, Fan Chen7, Ticao Zhang8, Yang Zhong9, 1
Table S4 The most significantly (P < 0.0001) expanded and contracted COG clusters in Trichormus sp. NMC-1 genome compared to six closed relatives.
COG	T. sp. NMC-1	N. sp. 7120	N. punctiforme 73102	T. variabilis ATCC 29413	T. azollae 0708	A. sp. PCC 7108	A. cylindrica PCC 7122	Functional class	class description	Name
expanded
COG0784	69	7	10	3	6	4	3	T	Signal transduction mechanisms	FOG: CheY-like receiver
COG0457	42	3	0	3	0	1	2	R	General function prediction only	FOG:TPR repeat
COG2931	37	7	6	5	1	0	6	Q	Secondary metabolites biosynthesis, transport and catabolism	RTX toxins and related Ca2+-binding proteins
COG2203	33	6	9	2	1	3	3	T	Signal transduction mechanisms	FOG: GAF domain
COG2202	25	5	3	0	0	1	0	T	Signal transduction mechanisms	FOG: PAS/PAC domain
COG0500	21	0	1	1	0	1	0	Q	Secondary metabolites biosynthesis, transport and catabolism	SAM-dependent methyltransferases
COG0845	17	0	1	0	0	0	2	M	Cell wall/membrane/envelope biogenesis	Membrane-fusion protein
COG0526	15	4	2	2	1	2	2	C	Energy production and conversion	Thiol-disulfide isomerase and thioredoxins
COG2214	9	2	0	1	1	1	0	O	Posttranslational modification, protein turnover, chaperones	DnaJ-class molecular chaperone
COG2199	9	4	3	2	1	1	3	T	Signal transduction mechanisms	FOG: GGDEF domain
COG1002	8	0	0	0	0	1	1	V	Defense mechanisms	Type II restriction enzyme, methylase subunits
COG0732	8	4	2	3	0	2	4	V	Defense mechanisms	Restriction endonuclease S subunits
COG0699	8	2	1	1	1	1	0	R	General function prediction only	Predicted GTPases (dynamin-related)
COG0582	8	0	1	0	0	0	0	L	Replication, recombination and repair	Integrase
COG0517	8	2	3	2	4	1	2	R	General function prediction only	FOG: CBS domain
COG3385	7	1	0	1	0	1	0	L	Replication, recombination and repair	FOG: Transposase and inactivated derivatives
COG1372	7	2	1	0	1	0	0	L	Replication, recombination and repair	Intein/homing endonuclease
COG1226	6	1	1	1	1	2	2	P	Inorganic ion transport and metabolism	COG1226 Kef-type K+ transport systems, predicted NAD-binding component
contracted
COG0745	13	43	63	33	18	27	32	T	Signal transduction mechanisms	Response regulators consisting of a CheY-like receiver domain and a winged-helix DNA-binding domain
COG1215	4	9	12	12	5	9	9	M	Cell wall/membrane/envelope biogenesis	Glycosyltransferases, probably involved in cell wall biogenesis
COG1216	3	11	9	10	7	9	15	M	Cell wall/membrane/envelope biogenesis	Predicted glycosyltransferases
COG4251	2	8	14	5	4	9	9	T	Signal transduction mechanisms	Bacteriophytochrome (light-regulated signal transduction histidine kinase)
COG3706	2	10	16	8	7	15	18	T	Signal transduction mechanisms	Response regulator containing a CheY-like receiver domain and a GGDEF domain
COG2226	1	21	28	22	9	15	21	H	Coenzyme transport and metabolism	Methylase involved in ubiquinone/menaquinone biosynthesis
COG2205	1	16	14	18	5	7	10	T	Signal transduction mechanisms	Osmosensitive K+ channel histidine kinase
COG1196	1	5	8	5	3	13	12	D	Cell cycle control, cell division, chromosome partitioning	Osmosensitive K+ channel histidine kinase
COG1143	1	4	4	7	5	5	5	C	Energy production and conversion	Formate hydrogenlyase subunit 6/NADH:ubiquinone oxidoreductase 23 kD subunit (chain I)
COG0484	1	10	13	11	8	10	13	O	Posttranslational modification, protein turnover, chaperones	DnaJ-class molecular chaperone with C-terminal Zn finger domain
