# Supplementary material for: The genome and transcriptome of Trichormus sp. NMC-1: insights into adaptation to extreme environments on the Qinghai-Tibet Plateau
Source: Sci Rep. 2016 Jul 6;6:29404. doi: 10.1038/srep29404 (PMC4933973; doi:10.1038/srep29404)
Supplement: Supplementary Dataset 5 [file srep29404-s5.xls]

## Sheet: S5
The genome and transcriptome of Trichormu sp. NMC-1: insights into adaptation to extreme environments on the Qinghai-Tibet Plateau
Qin Qiao1, 2*, Yanyan Huang1*, Ji Qi1, Mingzhi Qu1, Chen Jiang1, Pengcheng Lin3, Renhui Li4, Lirong Song4, Takahiro Yonezawa1, Masami Hasegawa1, M. James C. Crabbe5,6, Fan Chen7, Ticao Zhang8, Yang Zhong9, 1
Table S5 COG categories of 70 positively selected genes in T. sp. NMC-1
COG	Num.	description	class	class description
COG0067	1	Glutamate synthase domain 1	E	Amino acid transport and metabolism
COG0069	1	Glutamate synthase domain 2	E	Amino acid transport and metabolism
COG0079	1	Histidinol-phosphate / aromatic aminotransferase and cobyric acid decarboxylase	E	Amino acid transport and metabolism
COG0119	1	Isopropylmalate / homocitrate / citramalate synthases	E	Amino acid transport and metabolism
COG0520	1	Selenocysteine lyase	E	Amino acid transport and metabolism
COG1176	1	ABC-type spermidine / putrescine transport system, permease component I	E	Amino acid transport and metabolism
COG1982	1	Arginine / lysine / ornithine decarboxylases	E	Amino acid transport and metabolism
COG0158	1	Fructose-1,6-bisphosphatase	G	Carbohydrate transport and metabolism
COG0383	1	Alpha-mannosidase	G	Carbohydrate transport and metabolism
COG1196	1	Chromosome segregation ATPases	D	Cell cycle control, cell division, chromosome partitioning
COG0438	5	Glycosyltransferase	M	Cell wall/membrane/envelope biogenesis
COG1044	1	UDP-3-O-[3-hydroxymyristoyl] glucosamine N-acyltransferase	M	Cell wall/membrane/envelope biogenesis
COG1215	1	Glycosyltransferases, probably involved in cell wall biogenesis	M	Cell wall/membrane/envelope biogenesis
COG1596	1	Periplasmic protein involved in polysaccharide export	M	Cell wall/membrane/envelope biogenesis
COG2335	1	Secreted and surface protein containing fasciclin-like repeats	M	Cell wall/membrane/envelope biogenesis
COG0285	1	Folylpolyglutamate synthase	H	Coenzyme transport and metabolism
COG0340	1	Biotin-(acetyl-CoA carboxylase) ligase	H	Coenzyme transport and metabolism
COG1429	2	Cobalamin biosynthesis protein CobN and related Mg-chelatases	H	Coenzyme transport and metabolism
COG2099	1	Precorrin-6x reductase	H	Coenzyme transport and metabolism
COG2227	1	2-polyprenyl-3-methyl-5-hydroxy-6-metoxy-1,4-benzoquinol methylase	H	Coenzyme transport and metabolism
COG1566	1	Multidrug resistance efflux pump	V	Defense mechanisms
COG1142	1	Fe-S-cluster-containing hydrogenase components 2	C	Energy production and conversion
COG1262	1	Uncharacterized conserved protein	S	Function unknown
COG1357	1	Uncharacterized low-complexity proteins	S	Function unknown
COG1565	1	Uncharacterized conserved protein	S	Function unknown
COG1714	1	Predicted membrane protein/domain	S	Function unknown
COG4244	1	Predicted membrane protein	S	Function unknown
COG5548	1	Small integral membrane protein	S	Function unknown
COG0429	1	Predicted hydrolase of the alpha/beta-hydrolase fold	R	General function prediction only
COG0612	1	Predicted Zn-dependent peptidases	R	General function prediction only
COG0663	1	Carbonic anhydrases/acetyltransferases, isoleucine patch superfamily	R	General function prediction only
COG1473	1	Metal-dependent amidase/aminoacylase/carboxypeptidase	R	General function prediction only
COG4122	1	Predicted O-methyltransferase	R	General function prediction only
COG4188	1	Predicted dienelactone hydrolase	R	General function prediction only
COG0226	1	ABC-type phosphate transport system, periplasmic component	P	Inorganic ion transport and metabolism
COG0147	1	Anthranilate / para-aminobenzoate synthases component I	EH	Multiple classes
COG0512	1	Anthranilate / para-aminobenzoate synthases component II	EH	Multiple classes
COG0590	1	Cytosine/adenosine deaminases	FJ	Multiple classes
COG0189	1	Glutathione synthase/Ribosomal protein S6 modification enzyme (glutaminyl transferase)	HJ	Multiple classes
COG3437	1	Response regulator containing a CheY-like receiver domain and an HD-GYP domain	KT	Multiple classes
COG0451	1	Nucleoside-diphosphate-sugar epimerases	MG	Multiple classes
COG0643	1	Chemotaxis protein histidine kinase and related kinases	NT	Multiple classes
COG3166	1	Tfp pilus assembly protein PilN	NU	Multiple classes
COG0378	1	Ni2+-binding GTPase involved in regulation of expression and maturation of urease and hydrogenase	OK	Multiple classes
COG0740	1	Protease subunit of ATP-dependent Clp proteases	OU	Multiple classes
COG0034	1	Glutamine phosphoribosylpyrophosphate amidotransferase	F	Nucleotide transport and metabolism
COG0572	1	Uridine kinase	F	Nucleotide transport and metabolism
COG1051	2	ADP-ribose pyrophosphatase	F	Nucleotide transport and metabolism
COG0298	1	Hydrogenase maturation factor	O	Posttranslational modification, protein turnover, chaperones
COG0443	1	Molecular chaperone	O	Posttranslational modification, protein turnover, chaperones
COG0719	1	ABC-type transport system involved in Fe-S cluster assembly, permease component	O	Posttranslational modification, protein turnover, chaperones
COG0270	1	Site-specific DNA methylase	L	Replication, recombination and repair
COG0415	1	Deoxyribodipyrimidine photolyase	L	Replication, recombination and repair
COG0419	1	ATPase involved in DNA repair	L	Replication, recombination and repair
COG0642	1	Signal transduction histidine kinase	T	Signal transduction mechanisms
COG2198	1	FOG: HPt domain	T	Signal transduction mechanisms
COG2204	1	Response regulator containing CheY-like receiver, AAA-type ATPase, and DNA-binding domains	T	Signal transduction mechanisms
COG0568	1	DNA-directed RNA polymerase, sigma subunit (sigma70/sigma32)	K	Transcription
COG0093	1	Ribosomal protein L14	J	Translation, ribosomal structure and biogenesis
COG0162	1	Tyrosyl-tRNA synthetase	J	Translation, ribosomal structure and biogenesis
COG0806	1	RimM protein, required for 16S rRNA processing	J	Translation, ribosomal structure and biogenesis
