# Supplementary material for: The genome and transcriptome of Trichormus sp. NMC-1: insights into adaptation to extreme environments on the Qinghai-Tibet Plateau
Source: Sci Rep. 2016 Jul 6;6:29404. doi: 10.1038/srep29404 (PMC4933973; doi:10.1038/srep29404)
Supplement: Supplementary Dataset 6 [file srep29404-s6.xls]

## Sheet: S6
The genome and transcriptome of Trichormu sp. NMC-1: insights into adaptation to extreme environments on the Qinghai-Tibet Plateau
Qin Qiao1, 2*, Yanyan Huang1*, Ji Qi1, Mingzhi Qu1, Chen Jiang1, Pengcheng Lin3, Renhui Li4, Lirong Song4, Takahiro Yonezawa1, Masami Hasegawa1, M. James C. Crabbe5,6, Fan Chen7, Ticao Zhang8, Yang Zhong9, 1
Table S6 COG enrichment analysis of different expression genes in Trichormus sp. NMC-1under cold condition
Up-regulated	log2 FoldChange	p-value	COG	Pfam	description	class	class description
cds7685	1.628	7.87e-05	COG1282	PF04452.9	NAD/NADP transhydrogenase beta subunit	C	Energy production and conversion
cds738	1.0735	1.72e-05	COG0243	PF00466.15	Anaerobic dehydrogenases	C	Energy production and conversion
cds2178	2.3879	2.12e-06	COG1077	PF00005.22	Actin-like ATPase involved in cell morphogenesis	D	Cell cycle control, cell division, chromosome partitioning
cds50	1.1533	5.24e-06	COG0107	PF01425.16	Imidazoleglycerol-phosphate synthase	E	Amino acid transport and metabolism
cds6479	1.039	0.00010631	COG0006	PF03485.11	Xaa-Pro aminopeptidase	E	Amino acid transport and metabolism
cds628	1.1416	0.0005703	COG0747	PF00072.19	ABC-type dipeptide transport system	E	Amino acid transport and metabolism
cds896	1.3934	4.23e-08	COG0547	PF04542.9	Anthranilate phosphoribosyltransferase	E	Amino acid transport and metabolism
cds936	1.5128	0.00013445	COG1231	PF02233.11	Monoamine oxidase	E	Amino acid transport and metabolism
cds6843	1.3537	8.45e-05	COG0601	PF03239.9	ABC-type dipeptide/oligopeptide/nickel transport systems	EP	Multiple classes
cds5112	1.2373	0.00015479	COG0104	PF00977.16	Adenylosuccinate synthase	F	Nucleotide transport and metabolism
cds1598	1.5119	3.71e-05	COG0519	PF00578.16	GMP synthase	F	Nucleotide transport and metabolism
cds4599	1.1486	4.63e-06	COG0726	PF01464.15	Predicted xylanase/chitin deacetylase	G	Carbohydrate transport and metabolism
cds6472	1.3805	0.004525	COG2211	PF04240.7	Na+/melibiose symporter and related transporters	G	Carbohydrate transport and metabolism
cds2278	1.0496	9.2e-05	COG1653	PF04085.9	ABC-type sugar transport system	G	Carbohydrate transport and metabolism
cds1094	1.1039	1.13e-05	COG0406	PF13692.1	Fructose-2	G	Carbohydrate transport and metabolism
cds1593	1.2736	3.56e-05	COG0477	PF08241.7	Permeases of the major facilitator superfamily	GEPR	Multiple classes
cds6927	1.0163	0.0004443	COG0477	PF07690.11	Permeases of the major facilitator superfamily	GEPR	Multiple classes
cds7268	1.1647	4.55e-05	COG1903	PF13492.1	Cobalamin biosynthesis protein CbiD	H	Coenzyme transport and metabolism
cds7277	1.5836	6.53e-05	COG0382	PF00300.17	4-hydroxybenzoate polyprenyltransferase and related prenyltransferases	H	Coenzyme transport and metabolism
cds604	1.0424	9.84e-05	COG0001	PF05195.11	Glutamate-1-semialdehyde aminotransferase	H	Coenzyme transport and metabolism
cds1334	2.5213	2.95e-11	COG3239	PF00487.19	Fatty acid desaturase	I	Lipid transport and metabolism
cds6930	1.3221	0.00072025	COG3239	PF01590.21	Fatty acid desaturase	I	Lipid transport and metabolism
cds737	1.0131	5.53e-05	COG0204	PF00542.14	1-acyl-sn-glycerol-3-phosphate acyltransferase	I	Lipid transport and metabolism
cds6984	1.7024	1.73e-07	COG0080	PF00709.16	Ribosomal protein L11	J	Translation, ribosomal structure and biogenesis
cds7684	1.1531	4.04e-06	COG0154	PF01077.17	Asp-tRNAAsn/Glu-tRNAGln amidotransferase A subunit and related amidases	J	Translation, ribosomal structure and biogenesis
cds2005	1.1868	5.44e-05	COG0539	PF02885.12	Ribosomal protein S1	J	Translation, ribosomal structure and biogenesis
cds2179	1.3879	3.07e-07	COG0222	PF04879.11	Ribosomal protein L7/L12	J	Translation, ribosomal structure and biogenesis
cds740	1.0418	4.27e-05	COG0018	PF00298.14	Arginyl-tRNA synthetase	J	Translation, ribosomal structure and biogenesis
cds741	1.4137	3.25e-08	COG0244	PF00467.24	Ribosomal protein L10	J	Translation, ribosomal structure and biogenesis
cds1279	1.3753	2.61e-05	COG0568	PF00528.17	DNA-directed RNA polymerase	K	Transcription
cds2111	1.0001	0.0017349	COG0250	PF08241.7	Transcription antiterminator	K	Transcription
cds6822	1.0449	2.15e-05	COG0513	PF00117.23	Superfamily II DNA and RNA helicases	LKJ	Multiple classes
cds111	1.1707	1.05e-05	COG0810	PF00873.14	Periplasmic protein TonB	M	Cell wall/membrane/envelope biogenesis
cds4723	1.1191	0.00018555	COG2891	PF03476.11	Cell shape-determining protein	M	Cell wall/membrane/envelope biogenesis
cds1280	1.2281	1e-06	COG0741	PF00496.17	Soluble lytic murein transglycosylase and related regulatory proteins (some contain LysM/invasin domains)	M	Cell wall/membrane/envelope biogenesis
cds6823	1.1636	4.16e-05	COG1792	PF01888.12	Cell shape-determining protein	M	Cell wall/membrane/envelope biogenesis
cds6879	1.0292	0.00015112	COG0438	PF10111.4	Glycosyltransferase	M	Cell wall/membrane/envelope biogenesis
cds7135	1.278	1.17e-06	COG0438	PF13524.1	Glycosyltransferase	M	Cell wall/membrane/envelope biogenesis
cds1823	1.0187	0.0002055	COG0793	PF03544.9	Periplasmic protease	M	Cell wall/membrane/envelope biogenesis
cds1958	1.2348	3.34e-06	COG0463	PF13481.1	Glycosyltransferases involved in cell wall biogenesis	M	Cell wall/membrane/envelope biogenesis
cds8478	1.1579	0.00023304	COG0275	PF01040.13	Predicted S-adenosylmethionine-dependent methyltransferase involved in cell envelope biogenesis	M	Cell wall/membrane/envelope biogenesis
cds2279	1.1423	4.72e-05	COG2821	PF04093.7	Membrane-bound lytic murein transglycosylase	M	Cell wall/membrane/envelope biogenesis
cds215	1.1095	0.0025283	COG0702	PF00004.24	Predicted nucleoside-diphosphate-sugar epimerases	MG	Multiple classes
cds40	1.027	0.0048786	COG0691	PF01073.14	tmRNA-binding protein	O	Posttranslational modification, protein turnover, chaperones
cds6019	2.2429	3.66e-09	COG0501	PF00270.24	Zn-dependent protease with chaperone function	O	Posttranslational modification, protein turnover, chaperones
cds2312	1.0612	1.72e-05	COG0785	PF13180.1	Cytochrome c biogenesis protein	O	Posttranslational modification, protein turnover, chaperones
cds1285	1.3999	5.08e-07	COG0526	PF00575.18	Thiol-disulfide isomerase and thioredoxins	OC	Multiple classes
cds1599	1.548	0.00011466	COG0526	PF08534.5	Thiol-disulfide isomerase and thioredoxins	OC	Multiple classes
cds4722	1.0253	5.5e-05	COG0672	PF00717.18	High-affinity Fe2+/Pb2+ permease	P	Inorganic ion transport and metabolism
cds5193	1.3523	0.00010193	COG1629	PF02638.10	Outer membrane receptor proteins	P	Inorganic ion transport and metabolism
cds6348	1.0078	0.0020031	COG1116	PF00664.18	ABC-type nitrate/sulfonate/bicarbonate transport system	P	Inorganic ion transport and metabolism
cds1810	1.0861	0.0036551	COG1629	PF11741.3	Outer membrane receptor proteins	P	Inorganic ion transport and metabolism
cds512	1.0507	0.00057899	COG0155	PF01553.16	Sulfite reductase	P	Inorganic ion transport and metabolism
cds910	1.2765	0.0046411	COG1629	PF07715.10	Outer membrane receptor proteins	P	Inorganic ion transport and metabolism
cds5084	1.4594	4.96e-08	COG3670	PF04536.9	Lignostilbene-alpha	Q	Secondary metabolites biosynthesis, transport and catabolism
cds6969	1.1094	1.43e-05	COG3320	PF01593.19	Putative dehydrogenase domain of multifunctional non-ribosomal peptide synthetases and related enzymes	Q	Secondary metabolites biosynthesis, transport and catabolism
cds7274	1.072	0.0036977	COG1020	PF00561.15	Non-ribosomal peptide synthetase modules and related proteins	Q	Secondary metabolites biosynthesis, transport and catabolism
cds1818	1.7821	2.96e-05	COG1020	PF00501.23	Non-ribosomal peptide synthetase modules and related proteins	Q	Secondary metabolites biosynthesis, transport and catabolism
cds1819	1.9511	4.76e-07	COG1020	PF01073.14	Non-ribosomal peptide synthetase modules and related proteins	Q	Secondary metabolites biosynthesis, transport and catabolism
cds938	1.4862	0.00040728	COG3284	PF01262.16	Transcriptional activator of acetoin/glycerol metabolism	QK	Multiple classes
cds8477	1.1705	4.5e-06	COG0500	PF02353.15	SAM-dependent methyltransferases	QR	Multiple classes
cds842	1.3704	2.38e-07	COG0500	PF01435.13	SAM-dependent methyltransferases	QR	Multiple classes
cds6183	2.6559	1.86e-11	COG3217	PF05532.7	Uncharacterized Fe-S protein	R	General function prediction only
cds2277	1.0421	4.95e-05	COG1073	PF00022.14	Hydrolases of the alpha/beta superfamily	R	General function prediction only
cds748	2.3171	1.32e-18	COG0714	PF00076.17	MoxR-like ATPases	R	General function prediction only
cds857	1.3403	1.34e-06	COG0724	PF01522.16	RNA-binding proteins (RRM domain)	R	General function prediction only
cds4647	1.1024	0.0012007	COG3349	PF03055.10	Uncharacterized conserved protein	S	Function unknown
cds1333	2.4624	8.63e-11	COG3237	PF00487.19	Uncharacterized protein conserved in bacteria	S	Function unknown
cds7010	1.2626	0.0023264	COG2324	PF02452.12	Predicted membrane protein	S	Function unknown
cds8374	1.2195	0.00048428	COG1649	PF01547.20	Uncharacterized protein conserved in bacteria	S	Function unknown
cds444	1.28	2.3e-07	COG1385	PF01936.13	Uncharacterized protein conserved in bacteria	S	Function unknown
cds4554	1.0036	4.58e-05	COG2337	PF06725.6	Growth inhibitor	T	Signal transduction mechanisms
cds1600	1.143	0.00010551	COG0784	PF02683.10	FOG: CheY-like receiver	T	Signal transduction mechanisms
cds1807	1.4056	5.78e-05	COG0467	PF07690.11	RecA-superfamily ATPases implicated in signal transduction	T	Signal transduction mechanisms
cds5283	1.0497	0.00046971	COG2208	PF11700.3	Serine phosphatase RsbU	TK	Multiple classes
cds5895	1.0592	0.0030154	COG0681	PF00717.18	Signal peptidase I	U	Intracellular trafficking, secretion, and vesicular transport
cds5920	1.4497	0.00070744	COG0690	PF01668.13	Preprotein translocase subunit SecE	U	Intracellular trafficking, secretion, and vesicular transport
cds742	1.3772	4.43e-07	COG0681	PF00584.15	Signal peptidase I	U	Intracellular trafficking, secretion, and vesicular transport
cds1816	1.9764	4.09e-07	COG0841	PF00501.23	Cation/multidrug efflux pump	V	Defense mechanisms
cds471	1.2369	0.0012117	COG1132	PF01593.19	ABC-type multidrug transport system	V	Defense mechanisms
Down-regulated	log2 FoldChange	p-value	COG	Pfam	description	class	class description
cds74	-1.0971	7.49e-06	COG0731	PF04055.16	Fe-S oxidoreductases	C	Energy production and conversion
cds4475	-1.4163	4.18e-08	COG0426	PF01613.13	Uncharacterized flavoproteins	C	Energy production and conversion
cds4477	-2.3606	1.33e-15	COG0426	PF01613.13	Uncharacterized flavoproteins	C	Energy production and conversion
cds4708	-1.4762	0.00068768	COG0713	PF00420.19	NADH:ubiquinone oxidoreductase subunit 11 or 4L (chain K)	C	Energy production and conversion
cds4611	-1.0989	0.00010143	COG0839	PF00499.15	NADH:ubiquinone oxidoreductase subunit 6 (chain J)	C	Energy production and conversion
cds4663	-1.6035	1.67e-11	COG1143	PF00037.22	Formate hydrogenlyase subunit 6/NADH:ubiquinone oxidoreductase 23 kD subunit (chain I)	C	Energy production and conversion
cds4847	-1.055	4.31e-05	COG1005	PF00146.16	NADH:ubiquinone oxidoreductase subunit 1 (chain H)	C	Energy production and conversion
cds5146	-1.4721	2.07e-09	COG1290	PF13631.1	Cytochrome b subunit of the bc complex	C	Energy production and conversion
cds5187	-1.1197	1.03e-05	COG0584	PF03009.12	Glycerophosphoryl diester phosphodiesterase	C	Energy production and conversion
cds1555	-1.4883	8.32e-07	COG1529	PF01315.17	Aerobic-type carbon monoxide dehydrogenase	C	Energy production and conversion
cds6793	-1.1276	8e-06	COG1319	PF03450.12	Aerobic-type carbon monoxide dehydrogenase	C	Energy production and conversion
cds6795	-1.6427	4.76e-07	COG1894	PF01512.12	NADH:ubiquinone oxidoreductase	C	Energy production and conversion
cds6796	-1.2706	3.1e-06	COG1252	PF01494.14	NADH dehydrogenase	C	Energy production and conversion
cds7004	-1.9695	2.03e-15	COG1008	PF00361.15	NADH:ubiquinone oxidoreductase subunit 4 (chain M)	C	Energy production and conversion
cds7076	-1.1673	0.00078605	COG0247	PF02754.11	Fe-S oxidoreductase	C	Energy production and conversion
cds8209	-2.2135	2.04e-14	COG1008	PF00361.15	NADH:ubiquinone oxidoreductase subunit 4 (chain M)	C	Energy production and conversion
cds25	-1.0228	3.59e-05	COG0651	PF00361.15	Formate hydrogenlyase subunit 3/Multisubunit Na+/H+ antiporter	CP	Multiple classes
cds6992	-1.0354	4.04e-05	COG1009	PF00361.15	NADH:ubiquinone oxidoreductase subunit 5 (chain L)/Multisubunit Na+/H+ antiporter	CP	Multiple classes
cds4883	-1.4949	4.56e-08	COG0548	PF00696.23	Acetylglutamate kinase	E	Amino acid transport and metabolism
cds5185	-1.0069	9.9e-05	COG0737	PF02872.13	5'-nucleotidase/2'	F	Nucleotide transport and metabolism
cds4685	-1.1375	0.00028665	COG3957	PF03894.10	Phosphoketolase	G	Carbohydrate transport and metabolism
cds4936	-2.7196	2.27e-08	COG1175	PF00528.17	ABC-type sugar transport systems	G	Carbohydrate transport and metabolism
cds1471	-1.2865	0.00023261	COG0574	PF00391.18	Phosphoenolpyruvate synthase/pyruvate phosphate dikinase	G	Carbohydrate transport and metabolism
cds8149	-1.6728	6.5e-05	COG0235	PF00596.16	Ribulose-5-phosphate 4-epimerase and related epimerases and aldolases	G	Carbohydrate transport and metabolism
cds1239	-1.0415	2.77e-05	COG5031	PF05019.8	Uncharacterized protein involved in ubiquinone biosynthesis	H	Coenzyme transport and metabolism
cds4686	-1.0473	0.00010883	COG0190	PF02426.11	5,10-methylene-tetrahydrofolate dehydrogenase/Methenyl tetrahydrofolate cyclohydrolase	H	Coenzyme transport and metabolism
cds135	-1.1069	0.0015063	COG0023	PF01253.17	Translation initiation factor 1 (eIF-1/SUI1) and related proteins	J	Translation, ribosomal structure and biogenesis
cds1114	-1.8088	6.53e-08	COG0752	PF02091.10	Glycyl-tRNA synthetase	J	Translation, ribosomal structure and biogenesis
cds31	-1.5284	8.61e-10	COG2207	PF12833.2	AraC-type DNA-binding domain-containing proteins	K	Transcription
cds5862	-1.3706	0.0012769	COG1309	PF00440.18	Transcriptional regulator	K	Transcription
cds762	-2.3146	2.31e-06	COG1396	PF13560.1	Predicted transcriptional regulators	K	Transcription
cds7398	-1.0066	6.43e-05	COG1943	PF01797.11	Transposase and inactivated derivatives	L	Replication, recombination and repair
cds7400	-1.082	8.71e-05	COG0675	PF12323.3	Transposase and inactivated derivatives	L	Replication, recombination and repair
cds1113	-1.7129	4.61e-09	COG0675	PF12323.3	Transposase and inactivated derivatives	L	Replication, recombination and repair
cds4411	-1.0997	0.00012805	COG0668	PF00924.13	Small-conductance mechanosensitive channel	M	Cell wall/membrane/envelope biogenesis
cds4419	-1.2871	1.99e-05	COG0438	PF13692.1	Glycosyltransferase	M	Cell wall/membrane/envelope biogenesis
cds1385	-1.2598	0.0024495	COG0438	PF13524.1	Glycosyltransferase	M	Cell wall/membrane/envelope biogenesis
cds5863	-1.5424	2.12e-10	COG0845	PF13533.1	Membrane-fusion protein	M	Cell wall/membrane/envelope biogenesis
cds1470	-1.771	3.28e-06	COG0463	PF10111.4	Glycosyltransferases involved in cell wall biogenesis	M	Cell wall/membrane/envelope biogenesis
cds7315	-1.6002	0.0035595	COG3209	PF05738.8	Rhs family protein	M	Cell wall/membrane/envelope biogenesis
cds7604	-1.2458	0.00077889	COG4953	PF06832.7	Membrane carboxypeptidase/penicillin-binding protein PbpC	M	Cell wall/membrane/envelope biogenesis
cds7842	-1.0192	9.29e-05	COG3409	PF01471.13	Putative peptidoglycan-binding domain-containing protein	M	Cell wall/membrane/envelope biogenesis
cds1905	-1.2249	0.00046939	COG0463	PF10111.4	Glycosyltransferases involved in cell wall biogenesis	M	Cell wall/membrane/envelope biogenesis
cds1257	-1.4953	2.66e-09	COG0702	PF01073.14	Predicted nucleoside-diphosphate-sugar epimerases	MG	Multiple classes
cds637	-1.0355	2.94e-05	COG0451	PF01073.14	Nucleoside-diphosphate-sugar epimerases	MG	Multiple classes
cds72	-1.2828	0.00037709	COG0602	PF13353.1	Organic radical activating enzymes	O	Posttranslational modification, protein turnover, chaperones
cds4584	-1.0215	0.0015184	COG0464	PF00004.24	ATPases of the AAA+ class	O	Posttranslational modification, protein turnover, chaperones
cds7654	-1.4794	3.81e-06	COG0234	PF00166.16	Co-chaperonin GroES (HSP10)	O	Posttranslational modification, protein turnover, chaperones
cds759	-1.7939	5.93e-13	COG0501	PF01435.13	Zn-dependent protease with chaperone function	O	Posttranslational modification, protein turnover, chaperones
cds841	-6.9753	9.74e-105	COG0464	PF00004.24	ATPases of the AAA+ class	O	Posttranslational modification, protein turnover, chaperones
cds7262	-1.154	5.88e-06	COG0526	PF00070.22	Thiol-disulfide isomerase and thioredoxins	OC	Multiple classes
cds8208	-2.4576	2.55e-21	COG1585	PF01957.13	Membrane protein implicated in regulation of membrane protease activity	OU	Multiple classes
cds211	-3.5364	8.62e-45	COG2608	PF00403.21	Copper chaperone	P	Inorganic ion transport and metabolism
cds4492	-1.0596	0.0001346	COG0607	PF11127.3	Rhodanese-related sulfurtransferase	P	Inorganic ion transport and metabolism
cds4418	-1.8228	4.72e-11	COG1226	PF00520.26	Kef-type K+ transport systems	P	Inorganic ion transport and metabolism
cds5292	-1.0689	1.43e-05	COG3793	PF06967.6	Tellurite resistance protein	P	Inorganic ion transport and metabolism
cds1378	-1.4877	1.42e-07	COG0715	PF13379.1	ABC-type nitrate/sulfonate/bicarbonate transport systems	P	Inorganic ion transport and metabolism
cds6176	-1.1563	1.72e-06	COG2217	PF00122.15	Cation transport ATPase	P	Inorganic ion transport and metabolism
cds7143	-1.1147	1.29e-05	COG0783	PF00210.19	DNA-binding ferritin-like protein (oxidative damage protectant)	P	Inorganic ion transport and metabolism
cds7845	-1.6127	3.16e-11	COG2239	PF00571.23	Mg/Co/Ni transporter MgtE (contains CBS domain)	P	Inorganic ion transport and metabolism
cds340	-1.2045	8.12e-07	COG1785	PF00245.15	Alkaline phosphatase	P	Inorganic ion transport and metabolism
cds157	-1.074	6.68e-05	COG3321	PF00109.21	Polyketide synthase modules and related proteins	Q	Secondary metabolites biosynthesis, transport and catabolism
cds210	-1.8485	1.01e-06	COG3321	PF00109.21	Polyketide synthase modules and related proteins	Q	Secondary metabolites biosynthesis, transport and catabolism
cds6063	-1.2583	1.34e-06	COG2931	PF08245.7	RTX toxins and related Ca2+-binding proteins	Q	Secondary metabolites biosynthesis, transport and catabolism
cds744	-2.1042	1.36e-16	COG2931	PF00353.14	RTX toxins and related Ca2+-binding proteins	Q	Secondary metabolites biosynthesis, transport and catabolism
cds6268	-1.4658	2.1e-05	COG4242	PF03575.12	Cyanophycinase and related exopeptidases	QP	Multiple classes
cds4935	-1.9405	0.00083977	COG1106	PF13175.1	Predicted ATPases	R	General function prediction only
cds5316	-1.1773	1.73e-06	COG3450	PF07883.6	Predicted enzyme of the cupin superfamily	R	General function prediction only
cds1348	-1.2686	2.12e-05	COG1926	PF00156.22	Predicted phosphoribosyltransferases	R	General function prediction only
cds8504	-1.2458	0.00014034	COG1204	PF00270.24	Superfamily II helicase	R	General function prediction only
cds518	-1.2973	2.37e-07	COG0535	PF11946.3	Predicted Fe-S oxidoreductases	R	General function prediction only
cds638	-1.2397	5.62e-07	COG0491	PF13370.1	Zn-dependent hydrolases	R	General function prediction only
cds760	-1.6461	1.31e-06	COG1106	PF13304.1	Predicted ATPases	R	General function prediction only
cds1005	-2.0548	4.98e-17	COG0666	PF00023.25	FOG: Ankyrin repeat	R	General function prediction only
cds156	-1.0788	1.44e-05	COG2340	PF00188.21	Uncharacterized protein with SCP/PR1 domains	S	Function unknown
cds93	-1.0477	0.0025158	COG2314	PF05154.11	Predicted membrane protein	S	Function unknown
cds4476	-1.3816	1.1e-07	COG2852	PF04480.7	Uncharacterized protein conserved in bacteria	S	Function unknown
cds5334	-1.8111	2.73e-06	COG4679	PF05973.9	Phage-related protein	S	Function unknown
cds6137	-1.1047	5.66e-06	COG5276	PF00028.12	Uncharacterized conserved protein	S	Function unknown
cds6421	-1.0526	4.76e-05	COG5464	PF11103.3	Uncharacterized conserved protein	S	Function unknown
cds7260	-1.0991	2.67e-05	COG4636	PF05685.7	Uncharacterized protein conserved in cyanobacteria	S	Function unknown
cds7376	-1.1413	2.53e-06	COG5464	PF11103.3	Uncharacterized conserved protein	S	Function unknown
cds7401	-1.2054	1.15e-06	COG4636	PF05685.7	Uncharacterized protein conserved in cyanobacteria	S	Function unknown
cds7658	-1.5725	2.01e-06	COG4875	PF08332.5	Uncharacterized protein conserved in bacteria with a cystatin-like fold	S	Function unknown
cds8158	-1.0031	0.00024758	COG1791	PF03079.9	Uncharacterized conserved protein	S	Function unknown
cds8159	-1.9753	2.38e-15	COG4636	PF05685.7	Uncharacterized protein conserved in cyanobacteria	S	Function unknown
cds8207	-2.9577	3.8e-25	COG4636	PF05685.7	Uncharacterized protein conserved in cyanobacteria	S	Function unknown
cds1880	-1.3029	3.83e-07	COG4737	PF06296.7	Uncharacterized protein conserved in bacteria	S	Function unknown
cds1916	-6.1594	3.37e-58	COG3222	PF01983.11	Uncharacterized protein conserved in bacteria	S	Function unknown
cds262	-1.0729	0.00095969	COG0642	PF02518.21	Signal transduction histidine kinase	T	Signal transduction mechanisms
cds4421	-1.6097	1.02e-09	COG2337	PF02452.12	Growth inhibitor	T	Signal transduction mechanisms
cds4908	-1.3839	2.75e-06	COG3920	PF01590.21	Signal transduction histidine kinase	T	Signal transduction mechanisms
cds6954	-1.1444	2.94e-05	COG0642	PF02518.21	Signal transduction histidine kinase	T	Signal transduction mechanisms
cds6955	-1.0739	0.00025828	COG2198	PF01627.18	FOG: HPt domain	T	Signal transduction mechanisms
cds7634	-1.0466	0.003167	COG0784	PF00072.19	FOG: CheY-like receiver	T	Signal transduction mechanisms
cds2224	-2.3123	2.77e-06	COG0642	PF00571.23	Signal transduction histidine kinase	T	Signal transduction mechanisms
cds1112	-1.5528	6.29e-07	COG0642	PF02518.21	Signal transduction histidine kinase	T	Signal transduction mechanisms
cds1782	-1.6717	7.36e-08	COG2197	PF00196.14	Response regulator containing a CheY-like receiver domain and an HTH DNA-binding domain	TK	Multiple classes
cds757	-1.2898	0.00011739	COG2197	PF00196.14	Response regulator containing a CheY-like receiver domain and an HTH DNA-binding domain	TK	Multiple classes
cds1111	-1.3392	6.09e-07	COG2197	PF00196.14	Response regulator containing a CheY-like receiver domain and an HTH DNA-binding domain	TK	Multiple classes
cds1097	-1.5494	6e-10	COG3505	PF12846.2	Type IV secretory pathway	U	Intracellular trafficking, secretion, and vesicular transport
cds6022	-1.4091	2.9e-09	COG0577	PF02687.16	ABC-type antimicrobial peptide transport system	V	Defense mechanisms
