# Supplementary material for: The genome and transcriptome of Trichormus sp. NMC-1: insights into adaptation to extreme environments on the Qinghai-Tibet Plateau
Source: Sci Rep. 2016 Jul 6;6:29404. doi: 10.1038/srep29404 (PMC4933973; doi:10.1038/srep29404)
Supplement: Supplementary Dataset 7 [file srep29404-s7.xls]

## Sheet: S7
The genome and transcriptome of Trichormu sp. NMC-1: insights into adaptation to extreme environments on the Qinghai-Tibet Plateau
Qin Qiao1, 2*, Yanyan Huang1*, Ji Qi1, Mingzhi Qu1, Chen Jiang1, Pengcheng Lin3, Renhui Li4, Lirong Song4, Takahiro Yonezawa1, Masami Hasegawa1, M. James C. Crabbe5,6, Fan Chen7, Ticao Zhang8, Yang Zhong9, 1
Table S7 KEGG enrichment analysis of different expression genes in Trichormus sp. NMC-1under cold condition
#Term	Id	Sample number	Background number	P-Value	Genes	KEGG_ID/KO	Entrez_ID
Oxidative phosphorylation	acy00190	8	51	0.000592	contig104_scaffold6_104_57|contig103_scaffold6_103_123|contig106_scaffold7_106_53|contig106_scaffold7_106_52|contig154_scaffold12_154_3|contig9_scaffold1_9_254|contig9_scaffold1_9_255|contig9_scaffold1_9_256	acy:Anacy_2242|acy:Anacy_4256|acy:Anacy_4526|acy:Anacy_4524|acy:Anacy_4026|acy:Anacy_0511|acy:Anacy_0510|acy:Anacy_0509|	14189420|14188861|14189134|14189132|14191416|14186197|14186196|14186195|
Protein export	acy03060	3	16	0.021564	contig103_scaffold6_103_137|contig125_scaffold9_125_28|Novel00028|contig5_scaffold1_5_40	acy:Anacy_0818|acy:Anacy_4164|acy:Anacy_2619|acy:Anacy_2619|	14186834|14188769|14189799|14189799|
Biosynthesis of unsaturated fatty acids	acy01040	2	8	0.035352	contig12_scaffold1_12_76|contig12_scaffold1_12_75	acy:Anacy_4778|acy:Anacy_4777|	14189388|14189387|
