# Supplementary material for: The genome and transcriptome of Trichormus sp. NMC-1: insights into adaptation to extreme environments on the Qinghai-Tibet Plateau
Source: Sci Rep. 2016 Jul 6;6:29404. doi: 10.1038/srep29404 (PMC4933973; doi:10.1038/srep29404)
Supplement: Supplementary Dataset 8 [file srep29404-s8.xls]

## Sheet: S8
The genome and transcriptome of Trichormu sp. NMC-1: insights into adaptation to extreme environments on the Qinghai-Tibet Plateau
Qin Qiao1, 2*, Yanyan Huang1*, Ji Qi1, Mingzhi Qu1, Chen Jiang1, Pengcheng Lin3, Renhui Li4, Lirong Song4, Takahiro Yonezawa1, Masami Hasegawa1, M. James C. Crabbe5,6, Fan Chen7, Ticao Zhang8, Yang Zhong9, 1
Table S8 MAAs compositions identified by HPLC-ESI-MS/MS in T. sp. NMC-1.
Name	Formula	M+H	M-H
Palythine-serine	C11H18N2O6	275.124	273.109
Asterina330	C12H20N2O6	289.139	287.125
Palythenic acid	C16H24N2O5	325.176	323.161
Shinorine	C13H20N2O8	333.129	331.115
